# Supplementary material for: Next generation sequencing of PD-L1 for predicting response to immune checkpoint inhibitors
Source: J Immunother Cancer. 2019 Jan 24;7:18. doi: 10.1186/s40425-018-0489-5 (PMC6346512; doi:10.1186/s40425-018-0489-5)
Supplement: Supplementary file 1 — Table S1. Samples (n=209) sorted within tumor type by PD-L1 rank (RNA-seq). Table S2. PD-L1 (CD274) RNA-seq dilution series. Table S3. Responders and non-responders across tumor types and biomarker result. Table S4. ORR across tumor type and combined biomarker results for all ICI therapies. Table S5. Responders and non-responders across tumor types and individual biomarker result. (XLSX 39 kb) [file 40425_2018_489_MOESM1_ESM.xlsx]

## Sheet: ST1
Supplementary Table 1: Samples (n=209) sorted within tumor type by PD-L1 rank (RNA-seq)
Pt ID	TumorType	Checkpoint inhibitor	Objective Response	PD-L1 Rank	PD-L1 Rank Interpretation	TPS%	ICS%	PD-L1 IHC antibody clone	PD-L1 IHC TPS 1% cut-off	PD-L1 IHC TPS 50% cut-off	PD-L1 IHC ICS 1% cut-off
1	RCC	ipilimumab+nivolumab	PD	0	Low	0	0	22C3	<1%		<1%
2	RCC	nivolumab	SD	0	Low	0	0	22C3	<1%		<1%
3	RCC	ipilimumab+nivolumab	SD	0	Low	0	0	22C3	<1%		<1%
4	RCC	ipilimumab+nivolumab	SD	0	Low	0	0	22C3	<1%		<1%
5	RCC	nivolumab	SD	2.46914	Low	0	0	22C3	<1%		<1%
6	RCC	nivolumab	PD	8.64198	Low	0	0	22C3	<1%		<1%
7	RCC	ipilimumab+nivolumab	SD	13.5802	Low	0	0.5	22C3	<1%		<1%
8	RCC	nivolumab	PR	13.5802	Low	0	0	22C3	<1%		<1%
9	RCC	nivolumab	SD	19.1358	Low	0	0	22C3	<1%		<1%
10	RCC	nivolumab	PR	19.1358	Low	0	0	22C3	<1%		<1%
11	RCC	nivolumab	PD	21.6049	Low	0.5	0	22C3	<1%		<1%
12	RCC	ipilimumab+nivolumab	SD	22.8395	Low	0	0	22C3	<1%		<1%
13	RCC	pembrolizumab	PD	26.5432	Moderate	0	0	22C3	<1%		<1%
14	RCC	nivolumab	PD	28.3951	Moderate	0.5	0	22C3	<1%		<1%
15	RCC	nivolumab	PD	32.716	Moderate	0	0	22C3	<1%		<1%
16	RCC	nivolumab	PD	33.3333	Moderate	0	0	22C3	<1%		<1%
17	RCC	nivolumab	PD	33.3333	Moderate	0.5	0	22C3	<1%		<1%
18	RCC	nivolumab	PD	33.9506	Moderate	0.5	0	22C3	<1%		<1%
19	RCC	pembrolizumab	PD	35.1852	Moderate	0	0	22C3	<1%		<1%
20	RCC	ipilimumab+nivolumab	SD	36.4198	Moderate	0	0	22C3	<1%		<1%
21	RCC	nivolumab	SD	37.037	Moderate	0	0	22C3	<1%		<1%
22	RCC	nivolumab	PD	37.6543	Moderate	0	0	22C3	<1%		<1%
23	RCC	nivolumab	SD	37.6543	Moderate	0	0	22C3	<1%		<1%
24	RCC	nivolumab	PD	37.6543	Moderate	0.5	0	22C3	<1%		<1%
25	RCC	nivolumab	SD	41.358	Moderate	0	0	22C3	<1%		<1%
26	RCC	nivolumab	SD	43.8272	Moderate	0	0	22C3	<1%		<1%
27	RCC	ipilimumab+nivolumab	SD	43.8272	Moderate	0	0	22C3	<1%		<1%
28	RCC	pembrolizumab	PD	45.0617	Moderate	0.5	0.5	22C3	<1%		<1%
29	RCC	ipilimumab+nivolumab	SD	48.1481	Moderate	0	0	22C3	<1%		<1%
30	RCC	nivolumab	SD	51.2346	Moderate	0.5	0.5	22C3	<1%		<1%
31	RCC	nivolumab	SD	51.8519	Moderate	0	0	22C3	<1%		<1%
32	RCC	nivolumab	PR	55.5556	Moderate	0.5	0.5	22C3	<1%		<1%
33	RCC	nivolumab	SD	56.7901	Moderate	0	1	22C3	<1%		≥1%
34	RCC	ipilimumab+nivolumab	SD	63.5802	Moderate	0	0	22C3	<1%		<1%
35	RCC	nivolumab	SD	71.6049	Moderate	30	0	22C3	≥1%		<1%
36	RCC	nivolumab	CR	74.0741	Moderate	0.5	0.5	22C3	<1%		<1%
37	RCC	nivolumab	PD	75.9259	High	0	0.5	22C3	<1%		<1%
38	RCC	nivolumab	PD	77.7778	High	0	0	22C3	<1%		<1%
39	RCC	nivolumab	PD	79.0123	High	0	0	22C3	<1%		<1%
40	RCC	nivolumab	PD	79.0123	High	5	50	22C3	≥1%		≥1%
41	RCC	ipilimumab+nivolumab	PR	80.2469	High	0	0	22C3	<1%		<1%
42	RCC	nivolumab	SD	83.9506	High	0	0	22C3	<1%		<1%
43	RCC	nivolumab	PR	86.4198	High	5	5	22C3	≥1%		≥1%
44	RCC	nivolumab	PD	94.4444	High	40	5	22C3	≥1%		≥1%
45	RCC	pembrolizumab	PR	99.3827	High	50	0	22C3	≥1%		<1%
46	Melanoma	ipilimumab	PD	0	Low	2		28-8	≥1%
47	Melanoma	ipilimumab	PD	0	Low	0		28-8	<1%
48	Melanoma	ipilimumab	PD	0	Low	0		28-8	<1%
49	Melanoma	pembrolizumab	PD	0	Low	0		28-8	<1%
50	Melanoma	ipilimumab	PD	0.617284	Low	0		28-8	<1%
51	Melanoma	ipilimumab	PR	1.85185	Low	0		28-8	<1%
52	Melanoma	pembrolizumab	SD	3.08642	Low	0		28-8	<1%
53	Melanoma	ipilimumab	PD	3.08642	Low	0		28-8	<1%
54	Melanoma	pembrolizumab	SD	3.08642	Low	0		28-8	<1%
55	Melanoma	ipilimumab	PR	3.7037	Low	0		28-8	<1%
56	Melanoma	pembrolizumab	SD	4.32099	Low	0		28-8	<1%
57	Melanoma	ipilimumab	PR	4.93827	Low	0		28-8	<1%
58	Melanoma	pembrolizumab	PD	4.93827	Low	0		28-8	<1%
59	Melanoma	ipilimumab	PD	6.17284	Low	0		28-8	<1%
60	Melanoma	ipilimumab	SD	8.64198	Low	10		28-8	≥1%
61	Melanoma	nivolumab	PD	10.4938	Low	0		28-8	<1%
62	Melanoma	pembrolizumab	PD	12.3457	Low	0		28-8	<1%
63	Melanoma	pembrolizumab	CR	17.9012	Low	1		28-8	≥1%
64	Melanoma	pembrolizumab	PD	19.7531	Low	0		28-8	<1%
65	Melanoma	ipilimumab	PD	20.3704	Low	0		28-8	<1%
66	Melanoma	ipilimumab	PD	20.9877	Low	0		28-8	<1%
67	Melanoma	ipilimumab	PD	21.6049	Low	0		28-8	<1%
68	Melanoma	pembrolizumab	PR	22.2222	Low	0.5		28-8	<1%
69	Melanoma	ipilimumab+nivolumab	SD	23.4568	Low	0		28-8	<1%
70	Melanoma	ipilimumab+nivolumab	PR	23.4568	Low	0		28-8	<1%
71	Melanoma	ipilimumab	PD	24.6914	Low	0		28-8	<1%
72	Melanoma	ipilimumab	CR	29.6296	Moderate	0		28-8	<1%
73	Melanoma	pembrolizumab	SD	30.2469	Moderate	0		28-8	<1%
74	Melanoma	pembrolizumab	PR	31.4815	Moderate	80		28-8	≥1%
75	Melanoma	pembrolizumab	PR	32.0988	Moderate	0		28-8	<1%
76	Melanoma	ipilimumab+nivolumab	PR	33.3333	Moderate	0		28-8	<1%
77	Melanoma	pembrolizumab	PR	33.9506	Moderate	0		28-8	<1%
78	Melanoma	ipilimumab	PD	34.5679	Moderate	0		28-8	<1%
79	Melanoma	ipilimumab	SD	37.6543	Moderate	0		28-8	<1%
80	Melanoma	pembrolizumab	PR	39.5062	Moderate	0		28-8	<1%
81	Melanoma	ipilimumab	PR	40.1235	Moderate	0		28-8	<1%
82	Melanoma	pembrolizumab	PR	40.7407	Moderate	0		28-8	<1%
83	Melanoma	ipilimumab	PD	41.358	Moderate	0		28-8	<1%
84	Melanoma	ipilimumab+nivolumab	PR	41.358	Moderate	0		28-8	<1%
85	Melanoma	ipilimumab	PD	41.358	Moderate	0		28-8	<1%
86	Melanoma	ipilimumab	PD	43.8272	Moderate	0		28-8	<1%
87	Melanoma	pembrolizumab	SD	48.1481	Moderate	0		28-8	<1%
88	Melanoma	ipilimumab+nivolumab	SD	48.1481	Moderate	20		28-8	≥1%
89	Melanoma	pembrolizumab	SD	49.3827	Moderate	1		28-8	≥1%
90	Melanoma	nivolumab	SD	50	Moderate	0		28-8	<1%
91	Melanoma	ipilimumab	CR	52.4691	Moderate	0		28-8	<1%
92	Melanoma	ipilimumab	PD	53.0864	Moderate	0		28-8	<1%
93	Melanoma	ipilimumab+nivolumab	SD	53.7037	Moderate	0		28-8	<1%
94	Melanoma	ipilimumab	CR	54.321	Moderate	0		28-8	<1%
95	Melanoma	pembrolizumab	PR	54.9383	Moderate	0		28-8	<1%
96	Melanoma	ipilimumab	PD	57.4074	Moderate	1		28-8	≥1%
97	Melanoma	pembrolizumab	PR	60.4938	Moderate	0.5		28-8	<1%
98	Melanoma	pembrolizumab	PD	60.4938	Moderate	5		28-8	≥1%
99	Melanoma	ipilimumab+nivolumab	PR	62.3457	Moderate	0		28-8	<1%
100	Melanoma	ipilimumab+nivolumab	SD	62.963	Moderate	0		28-8	<1%
101	Melanoma	ipilimumab	PD	64.8148	Moderate	0		28-8	<1%
102	Melanoma	pembrolizumab	SD	66.6667	Moderate	40		28-8	≥1%
103	Melanoma	ipilimumab	PD	67.284	Moderate	0		28-8	<1%
104	Melanoma	pembrolizumab	PR	67.9012	Moderate	0		28-8	<1%
105	Melanoma	pembrolizumab	CR	67.9012	Moderate	20		28-8	≥1%
106	Melanoma	ipilimumab	PD	68.5185	Moderate	0		28-8	<1%
107	Melanoma	pembrolizumab	PR	69.1358	Moderate	1		28-8	≥1%
108	Melanoma	pembrolizumab	PR	69.7531	Moderate	20		28-8	≥1%
109	Melanoma	ipilimumab	PD	70.3704	Moderate	0		28-8	<1%
110	Melanoma	ipilimumab	PD	70.9877	Moderate	0		28-8	<1%
111	Melanoma	ipilimumab	PD	77.1605	High	0		28-8	<1%
112	Melanoma	pembrolizumab	PR	80.8642	High	40		28-8	≥1%
113	Melanoma	ipilimumab	CR	82.0988	High	0		28-8	<1%
114	Melanoma	pembrolizumab	PR	84.5679	High	10		28-8	≥1%
115	Melanoma	pembrolizumab	PR	85.1852	High	0		28-8	<1%
116	Melanoma	ipilimumab	CR	85.8025	High	1		28-8	≥1%
117	Melanoma	ipilimumab+nivolumab	PR	86.4198	High	50		28-8	≥1%
118	Melanoma	ipilimumab+nivolumab	PR	88.8889	High	5		28-8	≥1%
119	Melanoma	pembrolizumab	SD	89.5062	High	1		28-8	≥1%
120	Melanoma	pembrolizumab	PR	91.9753	High	0.5		28-8	<1%
121	Melanoma	ipilimumab	PD	93.2099	High	5		28-8	≥1%
122	NSCLC	nivolumab	PR	0	Low	80		22C3	≥1%	≥50%
123	NSCLC	nivolumab	PD	5.55556	Low	0		22C3	<1%	<50%
124	NSCLC	nivolumab	SD	9.25926	Low	0		22C3	<1%	<50%
125	NSCLC	nivolumab	SD	9.87654	Low	0		22C3	<1%	<50%
126	NSCLC	pembrolizumab	PD	12.3457	Low	0		22C3	<1%	<50%
127	NSCLC	nivolumab	PD	12.963	Low	0		22C3	<1%	<50%
128	NSCLC	nivolumab	PD	17.284	Low	0.5		22C3	<1%	<50%
129	NSCLC	nivolumab	PR	17.9012	Low	0		22C3	<1%	<50%
130	NSCLC	nivolumab	SD	19.1358	Low	0		22C3	<1%	<50%
131	NSCLC	nivolumab	PD	21.6049	Low	0		22C3	<1%	<50%
132	NSCLC	pembrolizumab	PD	21.6049	Low	0		22C3	<1%	<50%
133	NSCLC	nivolumab	PD	25.3086	Moderate	0		22C3	<1%	<50%
134	NSCLC	nivolumab	PD	27.7778	Moderate	0		22C3	<1%	<50%
135	NSCLC	nivolumab	SD	27.7778	Moderate	0.5		22C3	<1%	<50%
136	NSCLC	pembrolizumab	SD	31.4815	Moderate	0		22C3	<1%	<50%
137	NSCLC	nivolumab	SD	34.5679	Moderate	0		22C3	<1%	<50%
138	NSCLC	nivolumab	PD	35.1852	Moderate	5		22C3	≥1%	<50%
139	NSCLC	nivolumab	PD	37.037	Moderate	0		22C3	<1%	<50%
140	NSCLC	nivolumab	PD	37.6543	Moderate	0		22C3	<1%	<50%
141	NSCLC	ipilimumab+nivolumab	PD	41.358	Moderate	0		22C3	<1%	<50%
142	NSCLC	nivolumab	PD	43.8272	Moderate	0		22C3	<1%	<50%
143	NSCLC	nivolumab	SD	45.0617	Moderate	0		22C3	<1%	<50%
144	NSCLC	nivolumab	PD	46.2963	Moderate	0		22C3	<1%	<50%
145	NSCLC	nivolumab	PD	46.2963	Moderate	0.5		22C3	<1%	<50%
146	NSCLC	nivolumab	PR	46.9136	Moderate	0		22C3	<1%	<50%
147	NSCLC	ipilimumab+nivolumab	SD	48.7654	Moderate	0		22C3	<1%	<50%
148	NSCLC	nivolumab	PD	48.7654	Moderate	0		22C3	<1%	<50%
149	NSCLC	nivolumab	SD	51.2346	Moderate	0		22C3	<1%	<50%
150	NSCLC	nivolumab	PD	51.2346	Moderate	0		22C3	<1%	<50%
151	NSCLC	nivolumab	PD	51.8519	Moderate	2		22C3	≥1%	<50%
152	NSCLC	pembrolizumab	PD	54.321	Moderate	1		22C3	≥1%	<50%
153	NSCLC	nivolumab	PD	54.9383	Moderate	1		22C3	≥1%	<50%
154	NSCLC	nivolumab	SD	55.5556	Moderate	0.5		22C3	<1%	<50%
155	NSCLC	nivolumab	PD	56.1728	Moderate	30		22C3	≥1%	<50%
156	NSCLC	nivolumab	PD	56.1728	Moderate	0.5		22C3	<1%	<50%
157	NSCLC	nivolumab	PD	56.7901	Moderate	30		22C3	≥1%	<50%
158	NSCLC	nivolumab	PR	59.2593	Moderate	0		22C3	<1%	<50%
159	NSCLC	nivolumab	PD	59.2593	Moderate	40		22C3	≥1%	<50%
160	NSCLC	pembrolizumab	PR	60.4938	Moderate	0		22C3	<1%	<50%
161	NSCLC	nivolumab	PD	61.7284	Moderate	0		22C3	<1%	<50%
162	NSCLC	nivolumab	PD	63.5802	Moderate	0		22C3	<1%	<50%
163	NSCLC	nivolumab	SD	67.9012	Moderate	20		22C3	≥1%	<50%
164	NSCLC	nivolumab	CR	69.7531	Moderate	50		22C3	≥1%	≥50%
165	NSCLC	pembrolizumab	PD	70.9877	Moderate	0		22C3	<1%	<50%
166	NSCLC	nivolumab	PD	72.2222	Moderate	0		22C3	<1%	<50%
167	NSCLC	nivolumab	PD	72.8395	Moderate	0		22C3	<1%	<50%
168	NSCLC	nivolumab	PD	74.0741	Moderate	0		22C3	<1%	<50%
169	NSCLC	nivolumab	PD	74.0741	Moderate	10		22C3	≥1%	<50%
170	NSCLC	pembrolizumab	SD	74.0741	Moderate	10		22C3	≥1%	<50%
171	NSCLC	nivolumab	PD	74.0741	Moderate	50		22C3	≥1%	≥50%
172	NSCLC	pembrolizumab	SD	74.0741	Moderate	0		22C3	<1%	<50%
173	NSCLC	nivolumab	PD	74.6914	Moderate	2		22C3	≥1%	<50%
174	NSCLC	nivolumab	PR	74.6914	Moderate	2		22C3	≥1%	<50%
175	NSCLC	nivolumab	PD	77.1605	High	0		22C3	<1%	<50%
176	NSCLC	nivolumab	SD	79.0123	High	0		22C3	<1%	<50%
177	NSCLC	nivolumab	PD	79.0123	High	0		22C3	<1%	<50%
178	NSCLC	nivolumab	SD	80.8642	High	0		22C3	<1%	<50%
179	NSCLC	atezolizumab	SD	82.0988	High	0		22C3	<1%	<50%
180	NSCLC	nivolumab	PR	82.716	High	0		22C3	<1%	<50%
181	NSCLC	pembrolizumab	SD	83.3333	High	20		22C3	≥1%	<50%
182	NSCLC	pembrolizumab	PR	83.3333	High	0		22C3	<1%	<50%
183	NSCLC	pembrolizumab	PD	83.9506	High	0		22C3	<1%	<50%
184	NSCLC	pembrolizumab	SD	85.1852	High	5		22C3	≥1%	<50%
185	NSCLC	nivolumab	SD	86.4198	High	0		22C3	<1%	<50%
186	NSCLC	nivolumab	PR	86.4198	High	2		22C3	≥1%	<50%
187	NSCLC	pembrolizumab	SD	86.4198	High	40		22C3	≥1%	<50%
188	NSCLC	nivolumab	PR	86.4198	High	70		22C3	≥1%	≥50%
189	NSCLC	nivolumab	SD	87.037	High	0		22C3	<1%	<50%
190	NSCLC	nivolumab	PD	87.6543	High	1		22C3	≥1%	<50%
191	NSCLC	pembrolizumab	PR	88.8889	High	60		22C3	≥1%	≥50%
192	NSCLC	pembrolizumab	SD	88.8889	High	0		22C3	<1%	<50%
193	NSCLC	nivolumab	PD	89.5062	High	60		22C3	≥1%	≥50%
194	NSCLC	nivolumab	CR	90.1235	High	50		22C3	≥1%	≥50%
195	NSCLC	nivolumab	SD	93.8272	High	100		22C3	≥1%	≥50%
196	NSCLC	nivolumab	SD	94.4444	High	1		22C3	≥1%	<50%
197	NSCLC	nivolumab	PD	94.4444	High	50		22C3	≥1%	≥50%
198	NSCLC	pembrolizumab	PR	94.4444	High	100		22C3	≥1%	≥50%
199	NSCLC	pembrolizumab	SD	94.4444	High	60		22C3	≥1%	≥50%
200	NSCLC	nivolumab	PR	94.4444	High	50		22C3	≥1%	≥50%
201	NSCLC	pembrolizumab	PD	95.0617	High	100		22C3	≥1%	≥50%
202	NSCLC	nivolumab	SD	97.5309	High	90		22C3	≥1%	≥50%
203	NSCLC	pembrolizumab	PD	98.1481	High	60		22C3	≥1%	≥50%
204	NSCLC	nivolumab	PD	98.1481	High	30		22C3	≥1%	<50%
205	NSCLC	nivolumab	PR	98.1481	High	100		22C3	≥1%	≥50%
206	NSCLC	nivolumab	PR	98.1481	High	0		22C3	<1%	<50%
207	NSCLC	pembrolizumab	SD	98.1481	High	100		22C3	≥1%	≥50%
208	NSCLC	pembrolizumab	PD	99.3827	High	70		22C3	≥1%	≥50%
209	NSCLC	nivolumab	PD	100	High	100		22C3	≥1%	≥50%

## Sheet: ST2
Supplementary Table 2: PD-L1 (CD274) RNA-seq dilution series
Sample ID	Tumor type	Library input (pM)	CD274 Read Count	CD274 nRPM	Rank
Sample1	Melanoma	50	2494	626	98
		25	828	635.9	98
		12.5	553	730.9	98
		6.25	137	514.3	94
		3.125	85	600.9	97
		1.5625	39	428.4	94
Sample2	Melanoma	50	2096	582	95
		25	856	617	98
		12.5	484	541.4	94
		6.25	279	534.3	94
		3.125	127	575.8	95
		1.5625	46	567.8	94
Sample3	RCC	50	439	41.6	28
		25	173	38.9	26
		12.5	87	46.8	33
		6.25	49	43	30
		3.125	14	32.4	22
		1.5625	13	55.6	38
Sample4	RCC	50	396	52.7	38
		25	238	54.1	38
		12.5	137	50.4	35
		6.25	50	45	33
		3.125	20	45.4	33
		1.5625	16	62.1	44

## Sheet: ST3
Supplementary Table 3: Responders and non-responders across tumor types and biomarker result
Disease	Test method	Biomarker cut point	Responders	NonResponders	Total	ORR
RCC	IHC TPS	≥1%	2	3	5	0.155556
		<1%	5	35	40
	RNA-seq	High	3	6	9
		Moderate	2	22	24
		Low	2	10	12
		Low & moderate	4	32	36
NSCLC	IHC TPS	≥1%	10	28	38	0.193182
		<1%	7	43	50
	RNA-seq	High	10	25	35
		Moderate	5	37	42
		Low	2	9	11
		Low & moderate	7	46	53
NSCLC	IHC TPS	≥50%	8	11	19	0.193182
		<50%	9	60	69
	RNA-seq	High	10	25	35
		Moderate	5	37	42
		Low	2	9	11
		Low & moderate	7	46	53
Melanoma	IHC TPS	≥1	10	8	18	0.421053
		<1	22	36	58
	RNA-seq	High	8	3	11
		Moderate	18	21	39
		Low	6	20	26
		Low & moderate	24	41	65

## Sheet: ST4
Supplementary Table 4: ORR across tumor type and combined biomarker results for all ICI therapies
			all ICI therapies				anti-PD-1 monotherapy				anti-CTLA4 therapies
Disease	Test	IHC/RNA-seq	Responders	Non Responders	Total	ORR	Responders	Non Responders	Total	ORR	Responders	Non Responders	Total	ORR
RCC	IHC TPS 1% & RNA-seq	+/+	2	2	4	0.5	1	2	3	0.333333	0	0	0	NA
		+/-	0	1	1	0	0	1	1	0	0	0	0	NA
		-/+	1	4	5	0.2	1	4	5	0.2	1	0	1	1
		-/-	4	31	35	0.114	4	22	26	0.153846	0	9	9	0
NSCLC	IHC TPS 1% & RNA-seq	+/+	7	16	23	0.304	7	16	23	0.304348	0	0	0	NA
		+/-	3	12	15	0.2	3	12	15	0.2	0	0	0	NA
		-/+	3	9	12	0.25	3	9	12	0.25	0	0	0	NA
		-/-	4	34	38	0.105	4	32	36	0.111111	0	2	2	0
	IHC TPS 50 % & RNA-seq	+/+	6	10	16	0.375	6	10	16	0.375	0	0	0	NA
		+/-	2	1	3	0.667	2	1	3	0.666667	0	0	0	NA
		-/+	2	8	10	0.2	4	15	19	0.210526	0	0	0	NA
		-/-	7	52	59	0.119	5	43	48	0.104167	0	2	2	0
Melanoma	IHC TPS 1% & RNA-seq	+/+	5	2	7	0.714	2	1	3	0.666667	3	1	4	0.75
		+/-	5	6	11	0.455	5	3	8	0.625	0	4	4	0
		-/+	3	1	4	0.75	2	0	2	1	1	1	2	0.5
		-/-	19	35	54	0.352	8	11	19	0.421053	11	23	34	0.323529

## Sheet: ST5
Supplementary Table 5: Responders and non-responders across tumor types and individual biomarker result
			all ICI therapies				anti-PD-1 monotherapy				anti-CTLA4 therapies
Disease	Test method	Biomarker cut point	Responders	NonResponders	Total	ORR	Responders	NonResponders	Total	ORR	Responders	NonResponders	Total	ORR
RCC	IHC TPS	≥1%	2	3	5	0.4	2	3	5	0.4	0	0	0	NA
		<1%	5	35	40	0.125	4	26	30	0.133333	1	9	10	0.1
	RNA-seq	High	3	6	9	0.333333	2	6	8	0.25	1	0	1	1
		Low & moderate	4	32	36	0.111111	4	23	27	0.148148	0	9	9	0
NSCLC	IHC TPS	≥1%	10	28	38	0.263158	10	28	38	0.263158	0	0	0	NA
		<1%	7	43	50	0.14	7	41	48	0.145833	0	2	2	0
		≥50%	8	11	19	0.421053	8	11	19	0.421053	0	0	0	NA
		<50%	9	60	69	0.130435	9	58	67	0.134328	0	2	2	0
	RNA-seq	High	10	25	35	0.285714	10	25	35	0.285714	0	0	0	NA
		Low & moderate	7	46	53	0.132075	7	44	51	0.137255	0	2	2	0
Melanoma	IHC TPS	≥1	10	9	19	0.526316	7	4	11	0.636364	3	5	8	0.375
		<1	22	35	57	0.385965	10	11	21	0.47619	12	24	36	0.333333
	RNA-seq	High	8	3	11	0.727273	4	1	5	0.8	4	2	6	0.666667
		Low & moderate	24	41	65	0.369231	13	14	27	0.481481	11	27	38	0.289474
